# Supplementary material for: Integration of Transcriptome and Metabolome Reveals the Formation Mechanism of Red Stem in Prunus mume
Source: Front Plant Sci. 2022 May 6;13:884883. doi: 10.3389/fpls.2022.884883 (PMC9120947; doi:10.3389/fpls.2022.884883)
Supplement: Supplementary Table S6 — DEGs related to sugar and hormones metabolism. [file Table_6.xlsx]

## Sheet: Sheet1
Table S6.DEGs related to sugar and hormones metabolism
#ID	gene_name	T01_FPKM	T01_count	T02_FPKM	T02_count	T03_FPKM	T03_count	T04_FPKM	T04_count	T05_FPKM	T05_count	T06_FPKM	T06_count	T07_FPKM	T07_count	T08_FPKM	T08_count	T05_T06_T07_vs_T01_T02_T03_T04_DESeq_FDR	T05_T06_T07_vs_T01_T02_T03_T04_DESeq_log2FC	T05_T06_T07_vs_T01_T02_T03_T04_DESeq_(FDR_0.01_FC_2)_regulated	symbol	COG_class	COG_class_annotation	GO_annotation	KEGG_annotation	KEGG_pathway_annotation	KOG_class	KOG_class_annotation	Pfam_annotation	Swiss_Prot_annotation	eggNOG_class	eggNOG_class_annotation	NR_annotation
gene25159	LOC103343170	0.022971	4	0.045528	5	0.04767	7	0	0	0.339576	51	1.04555	82	0.341375	46	0.314331	37	0.000114025	-3.73263	down	--	[G]	Carbohydrate transport and metabolism	Molecular Function: hydrolase activity, hydrolyzing O-glycosyl compounds (GO:0004553);; Biological Process: carbohydrate metabolic process (GO:0005975);;	K19355|0|pmum:103343170|K19355 mannan endo-1,4-beta-mannosidase [EC:3.2.1.78] | (RefSeq) mannan endo-1,4-beta-mannosidase 4-like	Fructose and mannose metabolism (ko00051)	--	--	Cellulase (glycosyl hydrolase family 5);; Sugar-binding cellulase-like	Mannan endo-1,4-beta-mannosidase 1 (Precursor) GN=P0671D01.40 OS=Oryza sativa subsp. japonica (Rice) PE=2 SV=2	R	General function prediction only	PREDICTED: mannan endo-1,4-beta-mannosidase 4-like [Prunus mume]
gene21314	LOC103338879	7.26797	1022	7.91864	943	4.8339	649	4.94966	725	14.3784	2382	12.2281	1741	20.7015	2936	7.40225	924	0.00576708	-1.37299	down	SUS6	[M]	Cell wall/membrane/envelope biogenesis	--	K00695|0|pmum:103338879|K00695 sucrose synthase [EC:2.4.1.13] | (RefSeq) sucrose synthase 6-like	Starch and sucrose metabolism (ko00500)	[M]	Cell wall/membrane/envelope biogenesis	Sucrose synthase;; Glycosyl transferases group 1	Sucrose synthase 6 GN=SUS6 OS=Arabidopsis thaliana (Mouse-ear cress) PE=1 SV=1	M	Cell wall/membrane/envelope biogenesis	PREDICTED: sucrose synthase 6-like [Prunus mume]
gene23920	LOC103341890	33.5283	2384	26.3079	1552	28.4435	1953	30.8919	2243	0.515292	43	6.85029	487	4.28666	313	10.392	661	7.06e-11	2.92747	up	BGLU24	[G]	Carbohydrate transport and metabolism	Biological Process: carbohydrate metabolic process (GO:0005975);; Molecular Function: amygdalin beta-glucosidase activity (GO:0047668);; Molecular Function: prunasin beta-glucosidase activity (GO:0050224);;	K01188|0|pmum:103341890|K01188 beta-glucosidase [EC:3.2.1.21] | (RefSeq) beta-glucosidase 12-like	Cyanoamino acid metabolism (ko00460);; Starch and sucrose metabolism (ko00500);; Phenylpropanoid biosynthesis (ko00940)	[G]	Carbohydrate transport and metabolism	Glycosyl hydrolase family 1	Beta-glucosidase 24 (Precursor) OS=Oryza sativa subsp. japonica (Rice) PE=2 SV=1	G	Carbohydrate transport and metabolism	PREDICTED: beta-glucosidase 12-like [Prunus mume]
gene24162	LOC107880141	7.81855	666	12.5252	883	9.39611	773	4.29434	373	1.00747	100	1.07829	92	2.07999	173	2.78921	202	0.000735992	2.61187	up	CYP749A22	[Q]	Secondary metabolites biosynthesis, transport and catabolism	--	K15639|0|pmum:103342107|K15639 PHYB activation tagged suppressor 1 [EC:1.14.-.-] | (RefSeq) cytochrome P450 CYP749A22-like	Brassinosteroid biosynthesis (ko00905)	[QI]	Secondary metabolites biosynthesis, transport and catabolism;; Lipid transport and metabolism	Cytochrome P450	Cytochrome P450 CYP749A22 OS=Panax ginseng (Korean ginseng) PE=2 SV=1	Q	Secondary metabolites biosynthesis, transport and catabolism	PREDICTED: cytochrome P450 CYP749A22-like [Prunus mume]
gene22942	LOC103340690	1.22178	96	1.45731	96	0.441182	34	0.583125	45	0.05499	6	0	0	0.124909	11	0.296361	21	0.002164	3.71209	up	CKX3	[C]	Energy production and conversion	Molecular Function: UDP-N-acetylmuramate dehydrogenase activity (GO:0008762);; Biological Process: cytokinin metabolic process (GO:0009690);; Molecular Function: cytokinin dehydrogenase activity (GO:0019139);; Molecular Function: flavin adenine dinucleotide binding (GO:0050660);; Biological Process: oxidation-reduction process (GO:0055114);;	K00279|0|pmum:103340690|K00279 cytokinin dehydrogenase [EC:1.5.99.12] | (RefSeq) cytokinin dehydrogenase 3-like	Zeatin biosynthesis (ko00908)	[C]	Energy production and conversion	Cytokinin dehydrogenase 1, FAD and cytokinin binding;; FAD binding domain	Cytokinin dehydrogenase 3 (Precursor) GN=CKX3 OS=Arabidopsis thaliana (Mouse-ear cress) PE=1 SV=1	C	Energy production and conversion	PREDICTED: cytokinin dehydrogenase 3-like isoform X1 [Prunus mume]
gene6132	LOC103322112	8.15884	412	9.43396	396	17.1403	836	15.2216	785	1.99487	118	0.93219	48	4.30366	223	5.87001	265	0.00314439	2.34225	up	SAUR32	--	--	--	K14488|3.85648e-113|pmum:103322112|K14488 SAUR family protein | (RefSeq) auxin-responsive protein SAUR32-like	Plant hormone signal transduction (ko04075)	--	--	Auxin responsive protein	Auxin-induced protein X15 OS=Glycine max (Soybean) PE=2 SV=1	S	Function unknown	PREDICTED: auxin-responsive protein SAUR32-like [Prunus mume]
Prunus_mume_newGene_3171	--	4.32919	555	6.19329	520	7.36511	949	6.28792	821	0.207678	33	2.62988	321	2.15818	300	1.98839	214	0.00475146	1.79297	up	BAK1	[T]	Signal transduction mechanisms	Molecular Function: protein serine/threonine kinase activity (GO:0004674);; Molecular Function: transmembrane receptor protein tyrosine kinase activity (GO:0004714);; Molecular Function: ATP binding (GO:0005524);; Biological Process: signal transduction (GO:0007165);; Cellular Component: integral component of membrane (GO:0016021);; Biological Process: peptidyl-tyrosine phosphorylation (GO:001810…	--	--	[T]	Signal transduction mechanisms	Protein tyrosine kinase;; Protein kinase domain;; Phosphotransferase enzyme family;; Leucine rich repeat;; Leucine rich repeat N-terminal domain;; Leucine Rich repeats (2 copies);; Leucine Rich Repeat	BRASSINOSTEROID INSENSITIVE 1-associated receptor kinase 1 OS=Arabidopsis thaliana OX=3702 GN=BAK1 PE=1 SV=2	T	Signal transduction mechanisms	BRASSINOSTEROID INSENSITIVE 1-associated receptor kinase 1-like [Prunus avium]
gene10335	LOC103326767	3.79181	214	3.20075	150	1.28987	71	2.48861	144	0.060371	4	0.342841	20	0.258627	15	0.454326	23	0.000278923	3.55224	up	HGN1	--	--	Molecular Function: hydrolase activity, hydrolyzing O-glycosyl compounds (GO:0004553);; Biological Process: carbohydrate metabolic process (GO:0005975);;	--	--	--	--	Glycosyl hydrolases family 17	Glucan endo-1,3-beta-glucosidase major form (Precursor) GN=HGN1 OS=Hevea brasiliensis (Para rubber tree) PE=1 SV=2	R	General function prediction only	PREDICTED: glucan endo-1,3-beta-glucosidase-like [Prunus mume]
gene22310	LOC103339991	4.72248	249	5.7555	260	3.93269	198	7.94719	460	15.5615	975	20.9916	1102	19.404	1050	9.26254	422	0.00153255	-1.7411	down	SABP2	--	--	--	K08233|0|pmum:103339991|K08233 polyneuridine-aldehyde esterase [EC:3.1.1.78] | (RefSeq) salicylic acid-binding protein 2-like	--	--	--	Alpha/beta hydrolase family;; Alpha/beta hydrolase family;; alpha/beta hydrolase fold	Salicylic acid-binding protein 2 GN=SABP2 OS=Nicotiana tabacum (Common tobacco) PE=1 SV=1	R	General function prediction only	PREDICTED: salicylic acid-binding protein 2-like [Prunus mume]
gene3111	LOC103318782	9.9095	617	11.4438	591	21.9646	1320	17.5433	1114	2.83596	206	5.16318	322	0.381755	25	14.5528	810	0.00589836	2.42549	up	PIN5	--	--	Cellular Component: integral component of membrane (GO:0016021);; Biological Process: transmembrane transport (GO:0055085);;	K13947|0|pper:PRUPE_ppa007621mg|K13947 auxin efflux carrier family | (RefSeq) hypothetical protein	--	--	--	Membrane transport protein	Putative auxin efflux carrier component 8 GN=PIN5 OS=Arabidopsis thaliana (Mouse-ear cress) PE=3 SV=2	S	Function unknown	auxin efflux carrier component 5 [Prunus persica]
gene14024	LOC103330846	5.45334	242	19.7532	726	16.923	724	2.20552	100	28.019	1446	34.7724	1539	32.669	1483	24.7316	979	0.00116645	-1.54766	down	NQR	[R]	General function prediction only	Cellular Component: plasma membrane (GO:0005886);; Cellular Component: chloroplast stroma (GO:0009570);; Biological Process: response to salt stress (GO:0009651);; Biological Process: defense response to bacterium (GO:0042742);;	--	--	[R]	General function prediction only	NADPH-dependent FMN reductase;; Flavodoxin-like fold	NADPH:quinone oxidoreductase GN=NQR OS=Arabidopsis thaliana (Mouse-ear cress) PE=1 SV=1	R	General function prediction only	PREDICTED: NADPH:quinone oxidoreductase-like [Prunus mume]
gene6776	LOC103322855	2.42896	125	2.43616	106	0.798349	41	1.06336	56	0.375915	23	0.06908	5	0	0	0	0	0.0044833	3.31159	up	--	[Q]	Secondary metabolites biosynthesis, transport and catabolism	Molecular Function: carboxymethylenebutenolidase activity (GO:0008806);;	--	--	[R]	General function prediction only	Dienelactone hydrolase family;; Alpha/beta hydrolase family;; Alpha/beta hydrolase family	Endo-1,3;1,4-beta-D-glucanase (Precursor) OS=Zea mays (Maize) PE=1 SV=1	R	General function prediction only	PREDICTED: endo-1,3;1,4-beta-D-glucanase-like [Prunus mume]
