# Supplementary material for: Integration of Transcriptome and Metabolome Reveals the Formation Mechanism of Red Stem in Prunus mume
Source: Front Plant Sci. 2022 May 6;13:884883. doi: 10.3389/fpls.2022.884883 (PMC9120947; doi:10.3389/fpls.2022.884883)
Supplement: Supplementary Table S7 — Differentially expressed transcription factors. [file Table_7.xlsx]

## Sheet: Sheet1
Table S7. Differentially expressed transcription factors
#ID	gene_name	T01_FPKM	T01_count	T02_FPKM	T02_count	T03_FPKM	T03_count	T04_FPKM	T04_count	T05_FPKM	T05_count	T06_FPKM	T06_count	T07_FPKM	T07_count	T08_FPKM	T08_count	T05_T06_T07_vs_T01_T02_T03_T04_DESeq_FDR	T05_T06_T07_vs_T01_T02_T03_T04_DESeq_log2FC	T05_T06_T07_vs_T01_T02_T03_T04_DESeq_(FDR_0.01_FC_2)_regulated	Symbol	COG_class	COG_class_annotation	GO_annotation	KEGG_annotation	KEGG_pathway_annotation	KOG_class	KOG_class_annotation	Pfam_annotation	Swiss_Prot_annotation	eggNOG_class	eggNOG_class_annotation	NR_annotation
Prunus_mume_newGene_1902	--	3.56135	337	5.55649	360	3.93678	316	3.79283	278	16.0256	2685	15.7907	2516	18.3031	2894	15.9208	2266	1.36e-12	-2.93508	down	UVR8	[DZ]	Cell cycle control, cell division, chromosome partitioning;; Cytoskeleton	--	--	--	[S]	Function unknown	--	Ultraviolet-B receptor UVR8 OS=Arabidopsis thaliana OX=3702 GN=UVR8 PE=1 SV=1	DZ	Cell cycle control, cell division, chromosome partitioning;; Cytoskeleton	PREDICTED: uncharacterized protein LOC103339005 [Prunus mume]
Prunus_mume_newGene_2350	--	0.44427	25	0.977954	47	0	0	0.17559	10	5.61492	324	4.95809	257	1.45361	78	0.465673	25	0.00746005	-3.24776	down	MYB113	--	--	Molecular Function: DNA binding (GO:0003677);;	K09422|1.24393e-129|pper:PRUPE_ppa026640mg|K09422 myb proto-oncogene protein, plant | (RefSeq) hypothetical protein	--	[K]	Transcription	Myb-like DNA-binding domain;; Myb-like DNA-binding domain;; Myb-like DNA-binding domain	Transcription factor MYB113 OS=Arabidopsis thaliana OX=3702 GN=MYB113 PE=1 SV=1	K	Transcription	transcription factor MYB75 [Prunus persica]
Prunus_mume_newGene_3217	--	3.67203	138	5.48162	164	2.6992	94	4.15988	159	0.820846	33	0.136335	5	0.334324	15	0.451339	16	0.00252882	3.12625	up	AMS	--	--	--	--	--	--	--	--	Transcription factor ABORTED MICROSPORES OS=Arabidopsis thaliana OX=3702 GN=AMS PE=1 SV=2	K	Transcription	transcription factor ABORTED MICROSPORES [Prunus persica]
Prunus_mume_newGene_3956	--	10.2818	628	9.01618	405	7.50025	444	11.2033	630	2.2431	144	0	0	0	0	0	0	6.74e-08	3.63622	up	--	--	--	Molecular Function: DNA binding (GO:0003677);; Biological Process: regulation of cell size (GO:0008361);; Biological Process: hormone-mediated signaling pathway (GO:0009755);; Biological Process: specification of floral organ identity (GO:0010093);; Biological Process: formation of animal organ boundary (GO:0010160);; Biological Process: regulation of cell proliferation (GO:0042127);; Molecular F…	--	--	--	--	--	--	--	--	transcriptional regulator SUPERMAN [Prunus persica]
gene10825	LOC103327289	0.626582	38	0.709889	36	1.04057	60	1.96764	120	0.058891	5	0	0	0	0	0.40653	22	0.000195408	5.42027	up	MYB108	[KAD]	Transcription;; RNA processing and modification;; Cell cycle control, cell division, chromosome partitioning	Molecular Function: binding (GO:0005488);;	K09422|0|pmum:103327289|K09422 myb proto-oncogene protein, plant | (RefSeq) transcription factor MYB108	--	[K]	Transcription	Myb-like DNA-binding domain;; Myb-like DNA-binding domain	Transcription factor MYB108 GN=F5E6.18 OS=Arabidopsis thaliana (Mouse-ear cress) PE=1 SV=1	K	Transcription	PREDICTED: transcription factor MYB108 [Prunus mume]
gene10901	LOC103327375	0.006908	1	0.018641	3	0	0	0	0	2.1389	260	1.55351	199	1.31717	164	1.57204	168	1.15e-13	-7.48997	down	ROC8	[K]	Transcription	Molecular Function: transcription factor activity, sequence-specific DNA binding (GO:0003700);; Cellular Component: nucleus (GO:0005634);; Biological Process: regulation of transcription, DNA-templated (GO:0006355);; Molecular Function: sequence-specific DNA binding (GO:0043565);;	K09338|0|pmum:103327375|K09338 homeobox-leucine zipper protein | (RefSeq) homeobox-leucine zipper protein ROC8	--	--	--	START domain;; Homeobox domain	Homeobox-leucine zipper protein ROC8 OS=Oryza sativa subsp. japonica (Rice) PE=2 SV=2	R	General function prediction only	PREDICTED: homeobox-leucine zipper protein ROC8 [Prunus mume]
gene21599	LOC103339222	1.88667	134	2.70693	160	2.48783	171	3.59383	258	6.64138	544	14.4779	1015	18.033	1293	8.63584	541	0.00303711	-2.30048	down	VNR1	--	--	--	--	--	--	--	B3 DNA binding domain	B3 domain-containing protein REM19 GN=F13F21.8 OS=Arabidopsis thaliana (Mouse-ear cress) PE=1 SV=1	S	Function unknown	PREDICTED: B3 domain-containing transcription factor VRN1-like isoform X2 [Prunus mume]
gene22320	LOC103340248	0.777705	44	0.582217	29	0.162227	11	0.184399	11	3.59371	223	2.52202	136	3.31188	183	1.35146	68	0.00227325	-2.80261	down	VRN1	--	--	--	--	--	--	--	B3 DNA binding domain	B3 domain-containing transcription factor VRN1 GN=VRN1 OS=Arabidopsis thaliana (Mouse-ear cress) PE=1 SV=1	K	Transcription	PREDICTED: B3 domain-containing transcription factor VRN1-like [Prunus mume]
gene22325	LOC107881701	0.687557	80	0.775937	74	0.671	75	0.55851	66	5.13965	682	5.2144	591	2.46141	287	1.55043	158	5.83e-05	-2.68326	down	REM9	--	--	--	--	--	--	--	B3 DNA binding domain	B3 domain-containing protein REM19 GN=F13F21.8 OS=Arabidopsis thaliana (Mouse-ear cress) PE=1 SV=1	S	Function unknown	PREDICTED: B3 domain-containing protein REM9-like [Prunus mume]
gene23880	LOC103341742	3.47634	181	3.21643	139	2.73916	138	2.63522	140	0.066464	5	0.077072	5	0.415768	23	1.05188	49	7.16e-05	3.8613	up	NAC090	--	--	Molecular Function: DNA binding (GO:0003677);; Biological Process: regulation of transcription, DNA-templated (GO:0006355);;	--	--	--	--	No apical meristem (NAM) protein	NAC domain-containing protein 90 GN=NAC090 OS=Arabidopsis thaliana (Mouse-ear cress) PE=2 SV=1	R	General function prediction only	PREDICTED: NAC domain-containing protein 90-like [Prunus mume]
gene24429	LOC103342338	4.48373	322	5.28532	313	4.57087	319	2.88016	245	1.41091	113	0.299105	33	0.757866	55	1.66027	111	0.00934893	2.31711	up	NAC29	--	--	--	--	--	--	--	No apical meristem (NAM) protein	NAC domain-containing protein 86 {ECO:0000312|EMBL:AED92405.1} OS=Arabidopsis thaliana (Mouse-ear cress) PE=2 SV=1	S	Function unknown	PREDICTED: NAC transcription factor 29-like isoform X1 [Prunus mume]
gene24628	LOC103342585	0	0	0	0	0	0	0	0	1.96158	93	3.1736	129	5.44577	233	4.99041	190	1.25e-10	Inf	down	At2g29880	--	--	--	--	--	--	--	Myb/SANT-like DNA-binding domain	Uncharacterized protein At2g29880 GN=At2g29880 OS=Arabidopsis thaliana (Mouse-ear cress) PE=2 SV=1	S	Function unknown	PREDICTED: L10-interacting MYB domain-containing protein-like [Prunus mume]
gene6396	LOC103322423	16.7099	836	20.3927	829	15.1018	744	18.3829	926	0	0	0	0	0	0	0	0	1.5e-37	Inf	up	--	[K]	Transcription	Molecular Function: nucleic acid binding (GO:0003676);; Molecular Function: DNA-directed 5'-3' RNA polymerase activity (GO:0003899);; Cellular Component: nucleus (GO:0005634);; Biological Process: transcription, DNA-templated (GO:0006351);; Molecular Function: zinc ion binding (GO:0008270);;	K03000|1.43848e-90|pmum:103322423|K03000 DNA-directed RNA polymerase I subunit RPA12 | (RefSeq) DNA-directed RNA polymerase I subunit RPA12-like	Purine metabolism (ko00230);; Pyrimidine metabolism (ko00240);; RNA polymerase (ko03020)	[K]	Transcription	Transcription factor S-II (TFIIS);; Double zinc ribbon	--	K	Transcription	PREDICTED: DNA-directed RNA polymerase I subunit RPA12-like [Prunus mume]
gene10161	LOC107880696	0.730433	68	0.724292	56	0.438608	40	1.33535	126	0	0	0	0	0	0	0	0	4e-09	Inf	up	WRKY19	--	--	--	--	--	--	--	Leucine Rich repeats (2 copies);; Leucine rich repeat;; Leucine Rich Repeat;; Leucine Rich Repeat	Probable WRKY transcription factor 19 GN=WRKY19 OS=Arabidopsis thaliana (Mouse-ear cress) PE=2 SV=1	S	Function unknown	PREDICTED: probable WRKY transcription factor 19 [Prunus mume]
gene12073	LOC103328692	37.4402	3371	42.6035	3184	24.8542	2164	36.5329	3364	0	0	0	0	0	0	0	0	3.71e-67	Inf	up	EIF5	[J]	Translation, ribosomal structure and biogenesis	Molecular Function: translation initiation factor activity (GO:0003743);; Cellular Component: nucleus (GO:0005634);; Cellular Component: cytoplasm (GO:0005737);; Biological Process: translational initiation (GO:0006413);; Biological Process: RNA metabolic process (GO:0016070);;	K03262|0|pmum:103328692|K03262 translation initiation factor 5 | (RefSeq) eukaryotic translation initiation factor 5-like	RNA transport (ko03013)	[J]	Translation, ribosomal structure and biogenesis	Domain found in IF2B/IF5;; eIF4-gamma/eIF5/eIF2-epsilon	Eukaryotic translation initiation factor 5 GN=EIF5 OS=Phaseolus vulgaris (Kidney bean) PE=2 SV=1	J	Translation, ribosomal structure and biogenesis	PREDICTED: eukaryotic translation initiation factor 5-like [Prunus mume]
gene10618	LOC103327071	1.57412	99	1.07682	56	0.853812	52	1.53511	98	0.248028	19	0	0	0.031531	3	0.090272	6	0.00172925	3.53305	up	TGA2	--	--	--	--	--	--	--	Seed dormancy control	Transcription factor TGA2 GN=MOJ9.12 OS=Arabidopsis thaliana (Mouse-ear cress) PE=1 SV=1	S	Function unknown	PREDICTED: transcription factor TGA2-like [Prunus mume]
gene20063	LOC103337526	0	0	0.032273	2	0	0	0.032254	2	1.97355	87	5.86551	221	1.96131	76	14.0532	473	8.52e-05	-6.8829	down	--	--	--	Cellular Component: transcription factor TFIIE complex (GO:0005673);; Biological Process: transcription initiation from RNA polymerase II promoter (GO:0006367);;	K03137|8.00185e-116|pmum:103337526|K03137 transcription initiation factor TFIIE subunit beta | (RefSeq) transcription initiation factor IIE subunit beta-like	Basal transcription factors (ko03022)	[K]	Transcription	--	--	K	Transcription	PREDICTED: transcription initiation factor IIE subunit beta-like [Prunus mume]
